# Supplementary material for: Lack of Serological and Molecular Evidence of Duck Tembusu Virus Infection in Ducks from South Korea
Source: Vet Sci. 2024 Nov 13;11(11):564. doi: 10.3390/vetsci11110564 (PMC11599125; doi:10.3390/vetsci11110564)
Supplement: Supplementary file 1 [file vetsci-11-00564-s001.zip]

Archive with 1 entries (1 files):
- vetsci-3281617-supplementary.pdf
